# Supplementary material for: Surveillance of Escherichia coli From Frozen Chicken Meat in Fiji: Resistance Characteristics and Public Health Concerns
Source: Int J Food Sci. 2025 Dec 19;2025:5487064. doi: 10.1155/ijfo/5487064 (PMC12715511; doi:10.1155/ijfo/5487064)
Supplement: Supplementary file 2 — Supporting Information 2 Table S2: Pathotype profiling of multidrug‐resistant E. coli by detection of virulence genes from frozen chicken meat in Fiji. [file IJFO-2025-5487064-s001.xlsx]

## Sheet: Supplementary table 2  
Supplementary Table 2. Pathotype profiling of multidrug resistant E.coli by detection of virulence genes from frozen chicken meat in Fiji
				EHEC related genes			ExPEC related genes
Strain Number	Sample	Origin		stx1	stx2		cdt	cnf	afa	aer	sfa/foc	ETTT	kps	traT	ompT	fimA1	fimH		Pathotype
LDDFJ020C	drumstick	local		+	-		-	+	+	+	-	+	-	-	+	+	+		STEC & ExPEC
LDDFJ026C	whole chicken	local		-	-		-	+	+	+	-	+	-	-	+	+	+		ExPEC
LDDFJ073R	breast	local		+	+		+	+	+	+	-	+	-	-	+	+	+		STEC & ExPEC
LDDFJ079C	breast	local		-	-		-	-	-	-	+	-	+	+	-	-	+		ExPEC
+ Presence for Virulence gene
- Absence of Virulence gene
